# Supplementary material for: Synthesis and Insecticidal Evaluation of Chiral Neonicotinoids Analogs: The Laurel Wilt Case
Source: Molecules. 2021 Jul 12;26(14):4225. doi: 10.3390/molecules26144225 (PMC8307524; doi:10.3390/molecules26144225)
Supplement: Supplementary file 1 [file molecules-26-04225-s001.zip]

Archive with 1 entries (1 files):
- molecules-1263653-supplementary.pdf
